# Supplementary material for: Model Communities Hint at Promiscuous Metabolic Linkages between Ubiquitous Free-Living Freshwater Bacteria
Source: mSphere. 2018 May 30;3(3):e00202-18. doi: 10.1128/mSphere.00202-18 (PMC5976882; doi:10.1128/mSphere.00202-18)
Supplement: DATA SET S1 [file sph003182557sd1.xlsx]

## Sheet: Tab 1
Culture	MAG number	Tribe/taxonomy	size (Mb)	%GC	Contigs	Genes	% non coding DNA	Coverage	Proportion of reads	Completeness (CheckM)	Contamination (CheckM)	Strain heterogeneity (CheckM)	IMG OID	IMG name	Taxonomy ID	NCBI accession number
FNEB6	1	acI-B2	1.52386	49.33	13	1584	5.03	7051.3	0.291263	96.94	6.9	52.94	2651869522	Actinobacteria FNEB6 bin_1 acI-B	1655545	NA
FNEB6	2	acI-B2	1.8562	48.56	5	1934	5.1	7141.35	0.310942	89.84	0.05	100	2651869523	Actinobacteria FNEB6 bin_2 acI-B	1655545	NA
FNEB6	3	acI-B2	1.17984	45.2	139	1465	5.51	1205.26	0.036311	70.45	8.2	70	2651869529	Actinobacteria FNEB6 bin_3 acI-B	1655545	NA
FNEB6	4	acIII	2.81438	60.6	13	2646	7.14	1326.13	0.0890625	98.93	0.63	0	2651869521	Actinobacteria FNEB6 bin_4 acIII	201174	NA
FNEB6	6	Bacteroidetes	4.8492	40.82	15	4359	7.31	223.955	0.0258235	100	0.95	0	2651869519	Bacteroidetes FNEB6 bin_6	976	NA
FNEB6	7	acI-B4	1.4418	49.21	58	1546	5.12	122.381	0.0043856	82.96	1.45	100	2651869524	Actinobacteria FNEB6 bin_7 acI-B	1655545	NA
FNEB6	10	Alphaproteobacteria	7.1262	62.81	84	6994	14.08	82.175	0.0158669	99.54	0.93	0	2651869520	Alphaproteobacteria FNEB6 bin_10	28211	NA
FNEB6	26	OD1	0.617815	26.8	22	710	9.19	24.5709	0.000243806	81.87	0	0	2651869525	Parcubacteria FNEB6 bin_26	221216	NA
FNEB6	28	OD1	0.832359	43.1	8	874	9.38	15.7574	0.000311923	76.01	1.12	0	2651869526	Parcubacteria FNEB6 bin_28	221216	NA
FNEB6	33	acI-A1	1.0177	48.03	102	1167	4.18	9.93222	0.000248949	74.5	1.18	80	2651869527	Actinobacteria FNEB6 bin_33 acI-A1	1655545	NA
FNEB6	35	acI-B4	1.14707	46.17	187	1366	4.44	10.3497	0.000284376	71.43	51.72	32.35	2651869528	Actinobacteria FNEB6 bin_35 acI-B	1655545	NA
FNEB6	39	acI-B4	1.86083	44.73	228	2155	5.81	39.437	0.00189695	34.39	9.65	37.5	2651869534	Actinobacteria FNEB6 bin_39 acI-B	1655545	NA
FNEB6	45	OD1	0.326444	46.89	70	359	5.4	7.10757	5.50406e-05	29.23	1.72	100	2651869535	Parcubacteria FNEB6 bin_45	221216	NA
FNEB6	47	OD1	0.686883	38.25	108	836	9.56	6.78508	0.000111357	58.75	0	0	2651869530	Parcubacteria FNEB6 bin_47	221216	NA
FNEB6	52	OD1	0.520359	44.79	105	659	9.45	6.68308	8.31576e-05	24.21	3.64	66.67	2651869536	Parcubacteria FNEB6 bin_52	221216	NA
FNEB6	54	acI-B4	0.685995	44.66	149	788	3.85	6.57022	0.000107589	40	0	0	2651869532	Actinobacteria FNEB6 bin_54 acI-B	1655545	NA
FNEB6	56	Lhab	0.53448	63.28	155	616	10.71	5.45398	6.97636e-05	13.31	0.04	0	2651869537	Betaproteobacteria FNEB6 bin_56	28216	NA
FNEB6	57	Bacteroidetes	4.10731	40.88	800	5288	9.51	9.63118	0.00184669	35.34	1.72	100	2651869533	Bacteroidetes FNEB6 bin_57	976	NA
FNEB6	58	Flavo	3.35154	31.85	609	4879	10.13	27.2092	0.00609753	43.76	8.21	13.95	2651869531	Bacteroidetes FNEB6 bin_58	976	NA
FNEB7	1	acI-B2	1.44433	49.35	15	1492	5.24	18864.4	0.633268	85.47	0	0	2651869509	Actinobacteria FNEB7 bin_1 acI-B	1655545	NA
FNEB7	2	acI-B2	1.14277	45.31	132	1364	5.21	1291.9	0.036691	70.15	0.3	25	2651869513	Actinobacteria FNEB7 bin_2 acI-B	1655545	NA
FNEB7	3	Spirochaetes	3.99897	40.23	24	3783	6.42	932.039	0.0865465	100	0	0	2651869506	Spirochaetes FNEB7 bin_3	203691	NA
FNEB7	4	acIII	2.79478	60.65	14	2632	7.17	541.583	0.0357725	98.93	0.63	0	2651869507	Actinobacteria FNEB7 bin_4 acIII	201174	NA
FNEB7	7	acI-B4	0.972381	45.52	129	1146	4.36	63.466	0.00146315	67.37	1.35	100	2651869514	Actinobacteria FNEB7 bin_7 acI-B	1655545	NA
FNEB7	9	acI-B4	1.31785	48.34	34	1385	4.42	60.6447	0.00191642	77.58	1.05	0	2651869511	Actinobacteria FNEB7 bin_9 acI-B	1655545	NA
FNEB7	12	acI-B	1.58309	47.04	90	1686	4.81	238.731	0.0065635	83.28	5.13	18.75	2651869510	Actinobacteria FNEB7 bin_12 acI-B	1655545	NA
FNEB7	14	acI-B4	1.48294	47.02	173	1697	5.23	26.1464	0.000920922	66.86	17.82	20.83	2651869515	Actinobacteria FNEB7 bin_14 acI-B	1655545	NA
FNEB7	16	acI-A1	1.75921	48.63	137	1907	4.29	39.3882	0.00143888	87.77	52.59	8.51	2651869508	Actinobacteria FNEB7 bin_16 acI-A	1655545	NA
FNEB7	22	acI-B4	1.30133	44.72	100	1382	4.16	17.6762	0.000518807	72.06	3.61	33.33	2651869512	Actinobacteria FNEB7 bin_22 acI-B	1655545	NA
FNEB7	37	Actinomycetales	2.4071	72.53	543	2688	9.1	8.06699	0.000461486	52.23	0.54	0	2651869517	Actinobacteria FNEB7 bin_37	201174	NA
FNEB7	38	Flavo	3.49846	32.4	708	5269	8.6	14.2076	0.00149256	54.34	5.92	1.2	2651869516	Bacteroidetes FNEB7 bin_38	976	NA
FNEB7	39	Lhab	1.24077	62.83	329	1455	10.27	6.92993	0.00021475	30.36	0.38	0	2651869518	Betaproteobacteria FNEB7 bin_39	1655545	NA
FNED7	1	acI-B	1.50821	46.94	8	1547	4.61	5193.69	0.213684	89.57	2.89	22.22	2648501552	Actinobacteria FNED7-bin-1	1655545	NA
FNED7	2	acI-B4	1.48025	49.19	11	1519	4.83	3009.8	0.13434	87.91	0	0	2648501553	Actinobacteria FNED7-bin-2	1655545	NA
FNED7	3	acIII	2.80972	60.61	14	2643	7.13	1149.87	0.0898372	98.93	0.63	0	2648501554	Actinobacteria FNED7-bin-3	201174	NA
FNED7	5	acI-B2	1.10161	44.95	167	1293	4.56	933.262	0.0280749	50.86	15.52	88.89	2648501555	Actinobacteria FNED7-bin-5	1655545	NA
FNED7	6	acI-B4	1.30452	48.23	7	1308	4.17	907.687	0.039054	76.02	0	0	2648501556	Actinobacteria FNED7-bin-6	1655545	NA
FNED7	7	acI-B2	0.376116	44.7	29	440	5.13	990.599	0.0102191	12.5	12.5	66.67	2648501557	Actinobacteria FNED7-bin-7	1655545	NA
FNED7	9	acI-B4	1.34112	46.64	9	1389	4.91	562.539	0.0226881	79.74	10.34	16.67	2648501558	Actinobacteria FNED7-bin-9	1655545	NA
FNED7	14	Oxalobacteraceae	5.61298	62.87	73	5198	11.78	62.5572	0.00959178	98.56	1	0	2648501559	Oxalabacteaceae FNED7-bin-14	75682	NA
FNED7	18	TM7	0.717428	39.69	63	839	7.6	39.2007	0.000764379	58.62	3.45	100	2648501560	TM7 FNED7-bin-18	95818	NA
FNED7	22	Fungi - Rhodotorula sp	16.34	49.38	2892	29966	28.7	24.9728	0.0126558		NA	NA	NA	NA	NA	MSDX00000000
FNED7	24	LD28	1.34555	36.77	6	1461	4.94	76.69	0.000962224	97.44	0	0	2648501562	Methylophylaceae FNED7-bin-24	32011	NA
FNED7	32	Bacteroidetes	5.58661	42.31	97	4908	10.45	20.7745	0.0031842	99.7	1.98	0	2648501563	Bacteroidetes FNED7-bin-32	976	NA
FNED7	55	acI-B4	1.11117	46.13	185	1308	4.74	18.5301	0.00286784	61.73	5.61	17.65	2648501564	Actinobacteria FNED7-bin-55	1655545	NA
FNEF8	6	Polynucleobacter	2.3	45.3	20	2394	7.48	5130.48	0.555	100	4.23	0	2596583565	PnecC		NA
FNEF8	7	acI-B2	1.9	48.7	105	2108	5.79	2955.02	0.1535	64.94	15.49	93.02	2596583568	acI		NA
FNEF8	25	Bacteroidetes	5.3	41.1	27	4929	8.81	452.596	0.0678	99.24	2.81	0	2596583566	Bacteroidetes		NA
FNEF8	29	acIII	2.5	60.7	13	2415	7.18	884.722	0.0714	91.67	0	0	2596583567	acIII		NA
FNEF8-2	7	acI-B2	1.08003	45.4	107	1270	5.44	73.0013	0.00542617	71.15	0.3	25	2651869542	Actinobacteria FNEF8-2 bin_7 acI-B	1655545	NA
FNEF8-2	12	acI-B4	1.47628	49.18	19	1492	4.82	73.9296	0.00113982	85.12	0	0	2651869540	Actinobacteria FNEF8-2 bin_12 acI-B	1655545	NA
FNEF8-2	13	acI-B4	1.43633	45.51	97	159	4.38	31.9581	0.000982536	84.95	5.53	28.57	2651869541	Actinobacteria FNEF8-2 bin_13 acI-B	1655545	NA
FNEF8-2	14	OD1	0.788508	43.09	13	842	9.65	13.397	0.000323653	70.5	1.12	0	2651869538	Parcubacteria FNEF8-2 bin_14	221216	NA
FNEF8-2	20	OD1	0.502211	28.94	84	738	12.02	10.5797	0.00017387	13.77	0	0	2651869539	Parcubacteria FNEF8-2 bin_20	221216	NA
FSWF8	1	Acidimicrobiales	1.47259	49.43	4	1530	4.53	13652.6	0.48226	97.44	1.28	0	2648501571	Actinobacteria FSWF8 bin_1	201174	NA
FSWF8	2	acI-B2	1.34729	49.65	9	1379	5.82	13013.8	0.407762	88.61	0	0	2648501572	Actinobacteria FSWF8 bin_2	1655545	NA
FSWF8	3	acI-B2	1.45585	50.05	140	1660	5.34	201.003	0.0107039	73.08	5.09	85.71	2648501574	Actinobacteria FSWF8 bin_3	1655545	NA
FSWF8	4	Fungi - Aureobasidium sp	28.6115	50.44	168	36949	27.43	59.4815	0.0352693		NA	NA	NA	NA	NA	MSDY00000000
FSWF8	6	Oxalobacteraceae	3.54861	62.64	50	3311	11.98	49.9271	0.00400691	65.86	0.4	0	2648501575	Oxalobacteraceae FSWF8 bin_6	75682	NA
FSWF8	7	Oxalobacteraceae	1.88156	63.74	21	1689	11.02	44.3679	0.00196908	27.59	0	0	2648501579	Oxalobacteraceae FSWF8 bin_7	75682	NA
FSWF8	13	Ralstonia	5.72623	63.42	598	5918	10.46	10.4059	0.00152409	87.28	1.16	20	2648501573	Betaproteobacteria FSWF8 bin_13	28216	NA
FSWF8	16	acI-B2	1.01408	45.31	152	1163	4.93	7.76604	0.000206775	65.44	1.05	50	2648501576	Actinobacteria FSWF8 bin_16	1655545	NA
FSWF8	18	Flavo	1.89218	33.13	477	2464	8.55	8.87622	0.000417551	43.62	1.31	0	2648501578	Flavobacteriaceae FSWF8 bin_18	49546	NA
TBE6	1	acI-B4	1.2464	53.05	122	1422	4.99	5560.66	0.164888	76.72	5	81.82	2642422581	Actinobacteria TBE6_bin-01	201174	NA
TBE6	2	Spirochaetes	3.16601	62.83	109	3129	5.74	3176.28	0.223917	91.67	5.2	28.57	2642422568	Spirochaeta TBE6_bin-02	203691	NA
TBE6	3	Polynucleobacter	1.08437	46.89	162	1350	5.66	1715.42	0.0362732	52.17	9.91	80.56	2642422580	Polynucleobacter TBE6_bin-03	44013	NA
TBE6	5	acI-B2	1.58169	49.8	11	1627	5.19	482.723	0.0176501	88.53	0.53	0	2642422579	Actinobacteria TBE6_bin-05	201174	NA
TBE6	10	Polynucleobacter	2.67097	45.04	164	2944	7.77	305.922	0.0153765	87.53	6.72	53.33	2642422578	Polynucleobacter TBE6_bin-10	44013	NA
TBE6	11	Spirochaetes	1.33674	64.15	336	1629	8.02	117.097	0.0034301	10.42	8.33	50	2642422574	Spirochaeta TBE6_bin-11	203691	NA
TBE6	20	Acidimicrobiales	3.79322	71.3	95	3593	10.04	39.94	0.00348731	99.15	2.14	0	2642422575	Actinobacteria TBE6_bin-20	201174	NA
TBE6	21	Spirochaetes	3.85789	62.17	152	3704	6.45	39.3292	0.0032717	70.91	9.09	60	2642422573	Spirochaeta TBE6_bin-21	203691	NA
TBE6	23	Polynucleobacter	0.799056	47.14	97	869	4.96	194.005	0.00187541	43.97	5.17	100	2642422572	Polynucleobacter TBE6_bin-23	44013	NA
TBE6	24	acI-B2	1.1514	46.02	139	1368	5.71	94.8836	0.00644827	56.05	0	0	2642422577	Actinobacteria TBE6_bin-24	201174	NA
TBE6	43	Spirochaetes	0.224202	57.11	17	243	6.06	17.1853	8.38654e-05	18.18	0	0	2642422569	Spirochaeta TBE6_bin-43	203691	NA
TBE6	46	Gammaproteobacteria	2.99457	58.46	77	2911	7.79	15.3253	0.00105231	96.3	0.37	0	2642422571	Gammaproteobacteria TBE6_bin-46	1236	NA
TBE6	48	Spirochaetes	2.8856	61.82	127	2771	5.79	14.5608	0.000986303	49.09	3.64	0	2642422570	Spirochaeta TBE6_bin-48	203691	NA
TBE6	50	Spirochaetes	8.63893	58.82	1073	9041	7.68	21.8282	0.00559122	88.93	74.35	76.92	2642422576	Spirochaeta TBE6_bin-50	203691	NA

## Sheet: Tab 2
					FNED7	FNED7	FNEB6	FNEB7	FNEB6	FNEB7	FNEB6	FNEF8	FSWF8	FSWF8	TBE6	FNED7	FNED7	FNED7	FNED7	TBE6	FSWF8	FNEB6	FNEB7	FNED7	FNEF8	FNEB6	FNEB6	FNEF8	FSWF8	FNED7	FNEF8	TBE6	TBE6	FNEB7	TBE6
					7	5	3	2	2	1	1	7	2	3	5	1	2	6	9	1	1	4	4	3	29	10	6	25	4	22	6	3	10	3	2
					acI-B2	acI-B2	acI-B2	acI-B2	acI-B2	acI-B2	acI-B2	acI-B2	acI-B2	acI-B2	acI-B2	acI-B	acI-B4	acI-B4	acI-B4	acI-B4	Acidimicrobiales	acIII	acIII	acIII	acIII	Alphaproteobacteria	Bacteroidetes	Bacteroidetes	Fungi - Aureobasidium sp	Fungi - Rhodotorula sp	Polynucleobacter	Polynucleobacter	Polynucleobacter	Spirochaetes	Spirochaetes
	FNED7	7	acI-B2		100	85.2335	95.9907	95.4085	10	10	10	10	10	10	80.3721	10	10	10	10	10	10	10	10	10	10	10	10	10			10	10	10	10	10
	FNED7	5	acI-B2		85.2335	100	97.3582	97.0359	10	75.3384	75.428	75.3977	75.341	74.4794	75.3267	74.2319	73.6149	73.7353	74.354	10	10	10	10	10	10	10	10	10			10	10	10	10	10
	FNEB6	3	acI-B2		95.9907	97.3582	100	99.1711	75.3263	75.8213	76.263	75.5141	76.8395	75.9575	78.6048	77.9841	74.1152	74.7582	76.0737	75.4575	10	10	10	10	10	10	10	10			10	10	10	10	10
	FNEB7	2	acI-B2		95.4085	97.0359	99.1711	100	75.2451	76.298	76.1851	76.1833	77.6168	76.526	78.3785	82.3612	75.2818	74.5486	75.2926	75.5019	10	10	10	10	10	10	10	10			10	10	10	10	10
	FNEB6	2	acI-B2		10	10	75.3263	75.2451	100	76.2891	75.6611	76.2549	76.963	74.8147	76.2172	75.8737	76.5478	76.168	74.5994	78.1636	10	10	10	10	10	10	10	10			10	10	10	10	10
	FNEB7	1	acI-B2		10	75.3384	75.8213	76.298	76.2891	100	99.9959	97.3016	78.9377	78.8033	78.7205	76.5381	77.6018	75.5821	77.5219	77.6086	10	10	10	10	10	10	10	10			10	10	10	10	10
	FNEB6	1	acI-B2		10	75.428	76.263	76.1851	75.6611	99.9959	100	97.0316	78.5887	78.7746	78.8156	76.4922	77.5176	79.8762	77.0017	77.9333	10	10	10	10	10	10	10	10			10	10	10	10	10
	FNEF8	7	acI-B2		10	75.3977	75.5141	76.1833	76.2549	97.3016	97.0316	100	78.6905	78.3883	78.299	77.4729	76.3102	76.0506	78.3918	77.369	10	10	10	10	10	10	10	10			10	10	10	10	10
	FSWF8	2	acI-B2		10	75.341	76.8395	77.6168	76.963	78.9377	78.5887	78.6905	100	76.5616	79.4505	77.1321	76.8879	75.6733	80.7933	77.5545	10	10	10	10	10	10	10	10			10	10	10	10	10
	FSWF8	3	acI-B2		10	74.4794	75.9575	76.526	74.8147	78.8033	78.7746	78.3883	76.5616	100	92.7543	74.2937	75.1663	74.7657	76.4231	75.366	10	10	10	10	10	10	10	10			10	10	10	10	10
	TBE6	5	acI-B2		80.3721	75.3267	78.6048	78.3785	76.2172	78.7205	78.8156	78.299	79.4505	92.7543	100	76.2818	75.7374	75.583	75.7638	76.9763	10	10	10	10	10	10	10	10			10	10	10	10	10
	FNED7	1	acI-B		10	74.2319	77.9841	82.3612	75.8737	76.5381	76.4922	77.4729	77.1321	74.2937	76.2818	100	75.9572	76.301	75.3322	76.8298	10	10	10	10	10	10	10	10			10	10	10	10	10
	FNED7	2	acI-B4		10	73.6149	74.1152	75.2818	76.5478	77.6018	77.5176	76.3102	76.8879	75.1663	75.7374	75.9572	100	76.9476	76.0634	76.7454	10	10	10	10	10	10	10	10			10	10	10	10	10
	FNED7	6	acI-B4		10	73.7353	74.7582	74.5486	76.168	75.5821	79.8762	76.0506	75.6733	74.7657	75.583	76.301	76.9476	100	75.3777	77.0605	10	10	10	10	10	10	10	10			10	10	10	10	10
	FNED7	9	acI-B4		10	74.354	76.0737	75.2926	74.5994	77.5219	77.0017	78.3918	80.7933	76.4231	75.7638	75.3322	76.0634	75.3777	100	75.1002	10	10	10	10	10	10	10	10			10	10	10	10	10
	TBE6	1	acI-B4		10	10	75.4575	75.5019	78.1636	77.6086	77.9333	77.369	77.5545	75.366	76.9763	76.8298	76.7454	77.0605	75.1002	100	10	10	10	10	10	10	10	10			10	10	10	10	10
	FSWF8	1	Acidimicrobiales		10	10	10	10	10	10	10	10	10	10	10	10	10	10	10	10	100	10	10	10	10	10	10	10			10	10	10	10	10
	FNEB6	4	acIII		10	10	10	10	10	10	10	10	10	10	10	10	10	10	10	10	10	100	99.9989	99.9954	99.998	10	10	10			10	10	10	10	10
	FNEB7	4	acIII		10	10	10	10	10	10	10	10	10	10	10	10	10	10	10	10	10	99.9989	100	99.9964	99.9994	10	10	10			10	10	10	10	10
	FNED7	3	acIII		10	10	10	10	10	10	10	10	10	10	10	10	10	10	10	10	10	99.9954	99.9964	100	99.9967	10	10	10			10	10	10	10	10
	FNEF8	29	acIII		10	10	10	10	10	10	10	10	10	10	10	10	10	10	10	10	10	99.998	99.9994	99.9967	100	10	10	10			10	10	10	10	10
	FNEB6	10	Alphaproteobacteria		10	10	10	10	10	10	10	10	10	10	10	10	10	10	10	10	10	10	10	10	10	100	10	10			10	10	10	10	10
	FNEB6	6	Bacteroidetes		10	10	10	10	10	10	10	10	10	10	10	10	10	10	10	10	10	10	10	10	10	10	100	76.2756			10	10	10	10	10
	FNEF8	25	Bacteroidetes		10	10	10	10	10	10	10	10	10	10	10	10	10	10	10	10	10	10	10	10	10	10	76.2756	100			10	10	10	10	10
	FSWF8	4	Fungi - Aureobasidium sp																										100
	FNED7	22	Fungi - Rhodotorula sp																											100
	FNEF8	6	Polynucleobacter		10	10	10	10	10	10	10	10	10	10	10	10	10	10	10	10	10	10	10	10	10	10	10	10			100	79.6941	87.637	10	10
	TBE6	3	Polynucleobacter		10	10	10	10	10	10	10	10	10	10	10	10	10	10	10	10	10	10	10	10	10	10	10	10			79.6941	100	77.6881	10	10
	TBE6	10	Polynucleobacter		10	10	10	10	10	10	10	10	10	10	10	10	10	10	10	10	10	10	10	10	10	10	10	10			87.637	77.6881	100	10	10
	FNEB7	3	Spirochaetes		10	10	10	10	10	10	10	10	10	10	10	10	10	10	10	10	10	10	10	10	10	10	10	10			10	10	10	100	10
	TBE6	2	Spirochaetes		10	10	10	10	10	10	10	10	10	10	10	10	10	10	10	10	10	10	10	10	10	10	10	10			10	10	10	10	100
